# Supplementary material for: Resurrection of Bronchocela burmana Blanford, 1878 for the Green Crested Lizard (Squamata, Agamidae) of southern Myanmar
Source: Zookeys. 2017 Feb 17;(657):141–56. doi: 10.3897/zookeys.657.11600 (PMC5345374; doi:10.3897/zookeys.657.11600)
Supplement: XML Treatment for Bronchocela burmana [file zookeys.657.11600-treatment1.xml]

<!DOCTYPE tp:taxon-treatment
  PUBLIC "-//TaxonX//DTD Taxonomic Treatment Publishing DTD v0 20100105//EN" "tax-treatment-NSO.dtd">
<tp:taxon-treatment xmlns:tp="http://www.plazi.org/taxpub"><tp:treatment-meta><kwd-group><label>Taxon classification</label><kwd><named-content content-type="kingdom">Animalia</named-content></kwd><kwd><named-content content-type="order">Squamata</named-content></kwd><kwd><named-content content-type="family">Agamidae</named-content></kwd></kwd-group><mixed-citation publication-type="journal"><person-group><name><surname>Zug</surname><given-names>George R.</given-names></name><name><surname>Mulcahy</surname><given-names>Daniel G.</given-names></name><name><surname>Vindum</surname><given-names>Jens V.</given-names></name></person-group><article-title>Resurrection of <italic><tp:taxon-name><tp:taxon-name-part taxon-name-part-type="genus">Bronchocela</tp:taxon-name-part> <tp:taxon-name-part taxon-name-part-type="species">burmana</tp:taxon-name-part></tp:taxon-name></italic> Blanford, 1878 for the Green Crested Lizard (<tp:taxon-name><tp:taxon-name-part taxon-name-part-type="order">Squamata</tp:taxon-name-part></tp:taxon-name>, <tp:taxon-name><tp:taxon-name-part taxon-name-part-type="family">Agamidae</tp:taxon-name-part></tp:taxon-name>) of southern Myanmar</article-title><source>Zookeys</source><day>17</day><month>2</month><year>2017</year><volume>2017</volume><issue>657</issue><fpage>141</fpage><lpage>156</lpage><pub-id pub-id-type="doi">10.3897/zookeys.657.11600</pub-id></mixed-citation></tp:treatment-meta><tp:nomenclature><tp:taxon-name>
            <tp:taxon-name-part taxon-name-part-type="genus">Bronchocela</tp:taxon-name-part>
            <tp:taxon-name-part taxon-name-part-type="species">burmana</tp:taxon-name-part>
            <object-id xmlns:xlink="http://www.w3.org/1999/xlink" xlink:type="simple">Burmese Green Crested Lizard</object-id>
          </tp:taxon-name><tp:taxon-authority>Blanford, 1878</tp:taxon-authority><xref ref-type="fig" rid="F3">Figure 3</xref><tp:nomenclature-citation-list><tp:nomenclature-citation><tp:taxon-name>
                <tp:taxon-name-part taxon-name-part-type="genus">Bronchocela</tp:taxon-name-part> <tp:taxon-name-part taxon-name-part-type="species">burmana</tp:taxon-name-part></tp:taxon-name><comment>Blanford, 1878, Proceedings of the Asiatic Society of Bengal 1878(6): 141.</comment></tp:nomenclature-citation></tp:nomenclature-citation-list></tp:nomenclature><tp:treatment-sec sec-type="Holotype" id="SECID0EBHBG"><title>Holotype.</title><p>Adult <abbrev xmlns:xlink="http://www.w3.org/1999/xlink" content-type="institution" xlink:title="Zoological Society of India" id="ABBRID0EHHBG" xlink:type="simple">ZSI</abbrev> 5337 collected from ‘...near Tavoy’. We have not examined this specimen as it was not available to us.</p></tp:treatment-sec><tp:treatment-sec sec-type="Definition" id="SECID0EMHBG"><title>Definition.</title><p>A <italic><tp:taxon-name><tp:taxon-name-part taxon-name-part-type="genus">Bronchocela</tp:taxon-name-part></tp:taxon-name></italic> lizard with a short nuchal crest of six to nine erect triangular crest scales; no middorsal crest of raised scales on trunk. Snout-vent length of adults range from 80 to 94 mm with tail length 240 to 360% of snout-vent length; limbs slender, forelimbs 42–52% of <abbrev xmlns:xlink="http://www.w3.org/1999/xlink" xlink:title="snout-vent length" id="ABBRID0EZHBG" xlink:type="simple">SVL</abbrev>, hindlimbs 86–97% of <abbrev xmlns:xlink="http://www.w3.org/1999/xlink" xlink:title="snout-vent length" id="ABBRID0E4HBG" xlink:type="simple">SVL</abbrev>; digits long and slender with third finger slightly longer than fourth finger, fourth toe distinctly longer that third toe; head medium sized (25–27% of <abbrev xmlns:xlink="http://www.w3.org/1999/xlink" xlink:title="snout-vent length" id="ABBRID0EBIBG" xlink:type="simple">SVL</abbrev>); head with distinct canthal ridge, narrow triangular shaped from dorsal view, length &gt; width ≈ height and approximately 26 % of <abbrev xmlns:xlink="http://www.w3.org/1999/xlink" xlink:title="snout-vent length" id="ABBRID0EFIBG" xlink:type="simple">SVL</abbrev>; moderately large eye (<abbrev xmlns:xlink="http://www.w3.org/1999/xlink" xlink:title="orbit diameter" id="ABBRID0EJIBG" xlink:type="simple">OrbD</abbrev>/<abbrev xmlns:xlink="http://www.w3.org/1999/xlink" xlink:title="head length" id="ABBRID0ENIBG" xlink:type="simple">HeadL</abbrev> ~26–28%) and about twice diameter of tympanum (continuous with temporal surface).</p></tp:treatment-sec><tp:treatment-sec sec-type="description" id="SECID0ERIBG"><title>General description.</title><p>Detailed metric and scalation features are presented above in the Results section, also Table <xref ref-type="table" rid="T2">2</xref>. <italic><tp:taxon-name><tp:taxon-name-part taxon-name-part-type="genus">Bronchocela</tp:taxon-name-part> <tp:taxon-name-part taxon-name-part-type="species">burmana</tp:taxon-name-part></tp:taxon-name></italic> is a slender green lizard with long tail, usually 2.5–3.5X snout-vent length. In spite of its 80 to 94 mm body length, its slenderness and thin legs give it a delicate appearance and make it immediately recognizable among the other lizards of southern Tanintharyi.</p><p>In life, <italic><tp:taxon-name><tp:taxon-name-part taxon-name-part-type="genus">Bronchocela</tp:taxon-name-part> <tp:taxon-name-part taxon-name-part-type="species">burmana</tp:taxon-name-part></tp:taxon-name></italic> appears uniformly green (Fig. <xref ref-type="fig" rid="F2">2</xref>). Preservation changed the overall coloration to light olive but highlights a light rufous vertical bar in the temporal area.</p></tp:treatment-sec><tp:treatment-sec sec-type="distribution" id="SECID0EXJBG"><title>Distribution.</title><p>
            <italic><tp:taxon-name><tp:taxon-name-part taxon-name-part-type="genus">Bronchocela</tp:taxon-name-part> <tp:taxon-name-part taxon-name-part-type="species">burmana</tp:taxon-name-part></tp:taxon-name></italic> is presently confirmed for only southern Tanintharyi Division, Myanmar (Fig. <xref ref-type="fig" rid="F1">1</xref>). The type-locality is given as Tavoy, now Dawei; however, two years of surveys in both the dry and wet seasons at the Tanintharyi Nature Reserve, just north of Dawei, did not confirm the presence of this species in the former Tavoy area (approximately 350 km N of Lenya). The morphological description of <italic><tp:taxon-name><tp:taxon-name-part taxon-name-part-type="genus">Bronchocela</tp:taxon-name-part> <tp:taxon-name-part taxon-name-part-type="species">cristatella</tp:taxon-name-part></tp:taxon-name></italic> in Chan-ard et al.’s field guide (2015: p. 94) appears to be a composite of <italic><tp:taxon-name><tp:taxon-name-part taxon-name-part-type="genus">Bronchocela</tp:taxon-name-part> <tp:taxon-name-part taxon-name-part-type="species">burmana</tp:taxon-name-part></tp:taxon-name></italic> and <italic><tp:taxon-name><tp:taxon-name-part taxon-name-part-type="genus">Bronchocela</tp:taxon-name-part> <tp:taxon-name-part taxon-name-part-type="species">cristatella</tp:taxon-name-part></tp:taxon-name></italic>. As noted in the preceding section, we interpret their distribution map also to be a composite of the two species’ occurrence in western Thailand. We suggest that the two species are allopatric with <italic><tp:taxon-name><tp:taxon-name-part taxon-name-part-type="genus">Bronchocela</tp:taxon-name-part> <tp:taxon-name-part taxon-name-part-type="species">burmana</tp:taxon-name-part></tp:taxon-name></italic> in the north, likely north of the Isthmus of Kra and <italic><tp:taxon-name><tp:taxon-name-part taxon-name-part-type="genus">Bronchocela</tp:taxon-name-part> <tp:taxon-name-part taxon-name-part-type="species">cristatella</tp:taxon-name-part></tp:taxon-name></italic> in the south. Taylor’s description and photograph of <italic><tp:taxon-name><tp:taxon-name-part taxon-name-part-type="genus">Bronchocela</tp:taxon-name-part> <tp:taxon-name-part taxon-name-part-type="species">cristatella</tp:taxon-name-part></tp:taxon-name></italic> (1963) are definitely of that species and are plotted (Fig. <xref ref-type="fig" rid="F1">1</xref>) to confirm its occurrence in southern-most Thailand.</p></tp:treatment-sec><tp:treatment-sec sec-type="etymology" id="SECID0ESMBG"><title>Etymology.</title><p>Blanford did not explain his choice of <italic><tp:taxon-name><tp:taxon-name-part taxon-name-part-type="species">burmana</tp:taxon-name-part></tp:taxon-name></italic>. His selection seems obvious as it was the first <italic><tp:taxon-name><tp:taxon-name-part taxon-name-part-type="genus">Bronchocela</tp:taxon-name-part></tp:taxon-name></italic> from British Burma and distinctly different from <italic><tp:taxon-name><tp:taxon-name-part taxon-name-part-type="genus">Bronchocela</tp:taxon-name-part> <tp:taxon-name-part taxon-name-part-type="species">cristatella</tp:taxon-name-part></tp:taxon-name></italic> and the other species recognized at that time.</p><!--PageBreak--></tp:treatment-sec><tp:treatment-sec><!--Section generated to contain objects referenced in tp:taxon-treatment.--><fig id="F3" position="float" orientation="portrait"><label>Figure 3.</label><caption><p>
          <italic><tp:taxon-name><tp:taxon-name-part taxon-name-part-type="genus">Bronchocela</tp:taxon-name-part> <tp:taxon-name-part taxon-name-part-type="species">burmana</tp:taxon-name-part></tp:taxon-name></italic> Blanford, 1878 from the Lenya area (circa 11.68N 99.42E). A dorsolateral view of a living Burmese Crested Lizard, <abbrev xmlns:xlink="http://www.w3.org/1999/xlink" content-type="institution" xlink:title="National Museum of Natural History-Smithsonian" id="ABBRID0EN3AE" xlink:type="simple">USNM</abbrev> 587483. Photo by DGM.</p></caption><graphic xmlns:xlink="http://www.w3.org/1999/xlink" xlink:href="zookeys-657-141-g003.jpg" position="float" orientation="portrait" xlink:type="simple" id="oo_123189.jpg"/></fig><table-wrap id="T2" position="float" orientation="portrait"><label>Table 2.</label><caption><p>Comparison of character metric of the three potentially allopatric species of <italic><tp:taxon-name><tp:taxon-name-part taxon-name-part-type="genus">Bronchocela</tp:taxon-name-part></tp:taxon-name></italic> in Myanmar, Thailand, and northern Peninsular Malaysia. Character abbreviations are defined in the Material and Methods section of the text. Numerical values are mean and range within parentheses.</p></caption><table id="TID0ESBAG" rules="all"><tbody><tr><td rowspan="1" colspan="1">
              <bold>Characters</bold>
            </td><td rowspan="1" colspan="1">
              <bold><italic><tp:taxon-name><tp:taxon-name-part taxon-name-part-type="genus">Bronchocela</tp:taxon-name-part> <tp:taxon-name-part taxon-name-part-type="species">burmana</tp:taxon-name-part></tp:taxon-name></italic><sup>1</sup></bold>
            </td><td rowspan="1" colspan="1">
              <bold><italic><tp:taxon-name><tp:taxon-name-part taxon-name-part-type="genus">Bronchocela</tp:taxon-name-part> <tp:taxon-name-part taxon-name-part-type="species">rayaensis</tp:taxon-name-part></tp:taxon-name></italic><sup>2</sup></bold>
            </td><td rowspan="1" colspan="1">
              <bold><italic><tp:taxon-name><tp:taxon-name-part taxon-name-part-type="genus">Bronchocela</tp:taxon-name-part> <tp:taxon-name-part taxon-name-part-type="species">cristatella</tp:taxon-name-part></tp:taxon-name></italic><sup>3</sup></bold>
            </td></tr><tr><td rowspan="1" colspan="1">Snout–vent length, <abbrev xmlns:xlink="http://www.w3.org/1999/xlink" xlink:title="snout-vent length" id="ABBRID0E2FAG" xlink:type="simple">SVL</abbrev> (mm)</td><td rowspan="1" colspan="1">♀ 80.8 (79–84 <italic>n=5</italic>)<break/> ♂ 88.2 (84–93 <italic>n=3</italic>)</td><td rowspan="1" colspan="1">♀ 83.1–85.4 <italic>n=2</italic><break/> ♂ 82.0 <italic>n=1</italic></td><td rowspan="1" colspan="1">♀ to 111<break/> ♂ 111–119</td></tr><tr><td rowspan="1" colspan="1">
                <abbrev xmlns:xlink="http://www.w3.org/1999/xlink" xlink:title="head width" id="ABBRID0E3GAG" xlink:type="simple">HeadW</abbrev>/<abbrev xmlns:xlink="http://www.w3.org/1999/xlink" xlink:title="head length" id="ABBRID0EAHAG" xlink:type="simple">HeadL</abbrev> (%)</td><td rowspan="1" colspan="1">54 (44–62)</td><td rowspan="1" colspan="1">57 (56–59)</td><td rowspan="1" colspan="1">76–94</td></tr><tr><td rowspan="1" colspan="1">HeadH/<abbrev xmlns:xlink="http://www.w3.org/1999/xlink" xlink:title="head length" id="ABBRID0ESHAG" xlink:type="simple">HeadL</abbrev> (%)</td><td rowspan="1" colspan="1">47 (45–50)</td><td rowspan="1" colspan="1">50 (45–56)</td><td rowspan="1" colspan="1">48–57</td></tr><tr><td rowspan="1" colspan="1">TympD/<abbrev xmlns:xlink="http://www.w3.org/1999/xlink" xlink:title="orbit diameter" id="ABBRID0EEIAG" xlink:type="simple">OrbD</abbrev> (%)</td><td rowspan="1" colspan="1">48 (40–54)</td><td rowspan="1" colspan="1">44 (38–49)</td><td rowspan="1" colspan="1">44–60</td></tr><tr><td rowspan="1" colspan="1">
                <abbrev xmlns:xlink="http://www.w3.org/1999/xlink" xlink:title="forelimb length" id="ABBRID0EWIAG" xlink:type="simple">ForelL</abbrev>/<abbrev xmlns:xlink="http://www.w3.org/1999/xlink" xlink:title="snout-vent length" id="ABBRID0E1IAG" xlink:type="simple">SVL</abbrev> (%)</td><td rowspan="1" colspan="1">54 (50–58)</td><td rowspan="1" colspan="1">57 (53–59)</td><td rowspan="1" colspan="1">50–63</td></tr><tr><td rowspan="1" colspan="1">
                <abbrev xmlns:xlink="http://www.w3.org/1999/xlink" xlink:title="hindlimb length" id="ABBRID0EMJAG" xlink:type="simple">HindlL</abbrev>/<abbrev xmlns:xlink="http://www.w3.org/1999/xlink" xlink:title="snout-vent length" id="ABBRID0EQJAG" xlink:type="simple">SVL</abbrev> (%)</td><td rowspan="1" colspan="1">92 (86–97)</td><td rowspan="1" colspan="1">92 (87–99)</td><td rowspan="1" colspan="1">81–104</td></tr><tr><td rowspan="1" colspan="1">Nuchal crest height</td><td rowspan="1" colspan="1">low</td><td rowspan="1" colspan="1">low</td><td rowspan="1" colspan="1">high</td></tr><tr><td rowspan="1" colspan="1">Nuchal crest scales</td><td rowspan="1" colspan="1">8 (6–9)</td><td rowspan="1" colspan="1">10 (8–13)</td><td rowspan="1" colspan="1">8–11</td></tr><tr><td rowspan="1" colspan="1">Crest on trunk</td><td rowspan="1" colspan="1">No</td><td rowspan="1" colspan="1">No</td><td rowspan="1" colspan="1">Yes</td></tr><tr><td rowspan="1" colspan="1">Upper trunk scale row orientation: <abbrev xmlns:xlink="http://www.w3.org/1999/xlink" xlink:title="dorsal scales 1" id="ABBRID0EJLAG" xlink:type="simple">Dorsal1</abbrev></td><td rowspan="1" colspan="1">7 (6–8)</td><td rowspan="1" colspan="1">6 (5–8)</td><td rowspan="1" colspan="1">6–8</td></tr><tr><td rowspan="1" colspan="1">
                <abbrev xmlns:xlink="http://www.w3.org/1999/xlink" xlink:title="dorsal scales 2" id="ABBRID0E1LAG" xlink:type="simple">Dorsal2</abbrev>
              </td><td rowspan="1" colspan="1">17 (15–21)</td><td rowspan="1" colspan="1">Not reported</td><td rowspan="1" colspan="1">17–23</td></tr><tr><td rowspan="1" colspan="1">
                <abbrev xmlns:xlink="http://www.w3.org/1999/xlink" xlink:title="fourth toe" id="ABBRID0EMMAG" xlink:type="simple">4HindfLm</abbrev>
              </td><td rowspan="1" colspan="1">33 (31–38)</td><td rowspan="1" colspan="1">33 (male only)</td><td rowspan="1" colspan="1">27–34</td></tr><tr><td rowspan="1" colspan="1">Midbody</td><td rowspan="1" colspan="1">59 (55–67)</td><td rowspan="1" colspan="1">71 (67–74)</td><td rowspan="1" colspan="1">71–99</td></tr><tr><td rowspan="1" colspan="1">NucCrsS</td><td rowspan="1" colspan="1">8 (6–9)</td><td rowspan="1" colspan="1">10 (8–13)</td><td rowspan="1" colspan="1">8–10</td></tr></tbody></table></table-wrap><fig id="F2" position="float" orientation="portrait"><label>Figure 2.</label><caption><p>Phylogenetic relationships of <italic><tp:taxon-name><tp:taxon-name-part taxon-name-part-type="genus">Bronchocela</tp:taxon-name-part></tp:taxon-name></italic>. Maximum-likelihood phylogeny based on 1,416 bp of ND2 mtDNA, bootstrap values (based on 1,000 replicates) are shown for the major nodes relevant to this study. Terminals highlighted in blue were recently corrected in GenBank and the <italic><tp:taxon-name><tp:taxon-name-part taxon-name-part-type="genus">Bronchocela</tp:taxon-name-part> <tp:taxon-name-part taxon-name-part-type="species">cristatella</tp:taxon-name-part></tp:taxon-name></italic> from the Philippines (in yellow) are now re-identified as <tp:taxon-name><tp:taxon-name-part taxon-name-part-type="genus">Bronchocela</tp:taxon-name-part> <tp:taxon-name-part taxon-name-part-type="uncertainty-rank">cf.</tp:taxon-name-part> <tp:taxon-name-part taxon-name-part-type="species">marmorata</tp:taxon-name-part></tp:taxon-name>.</p></caption><graphic xmlns:xlink="http://www.w3.org/1999/xlink" xlink:href="zookeys-657-141-g002.jpg" position="float" orientation="portrait" xlink:type="simple" id="oo_123188.jpg"/></fig><fig id="F1" position="float" orientation="portrait"><label>Figure 1.</label><caption><p>Distribution of <italic><tp:taxon-name><tp:taxon-name-part taxon-name-part-type="genus">Bronchocela</tp:taxon-name-part> <tp:taxon-name-part taxon-name-part-type="species">burmana</tp:taxon-name-part></tp:taxon-name></italic> (solid circles) in southern peninsular Myanmar, <xref ref-type="bibr" rid="B16">Taylor’s (1963)</xref> two localities for <italic><tp:taxon-name><tp:taxon-name-part taxon-name-part-type="genus">Bronchocela</tp:taxon-name-part> <tp:taxon-name-part taxon-name-part-type="species">cristatella</tp:taxon-name-part></tp:taxon-name></italic> (open squares) in southern Thailand, and <italic><tp:taxon-name><tp:taxon-name-part taxon-name-part-type="genus">Bronchocela</tp:taxon-name-part> <tp:taxon-name-part taxon-name-part-type="species">rayaensis</tp:taxon-name-part></tp:taxon-name></italic> type locality (star) in northwestern Peninsular Malaysia and its newly reported localities (open circles) in Thailand (<xref ref-type="bibr" rid="B7">Grismer et al. 2016</xref>). A solid diamond denotes the type locality of <italic><tp:taxon-name><tp:taxon-name-part taxon-name-part-type="genus">Bronchocela</tp:taxon-name-part> <tp:taxon-name-part taxon-name-part-type="species">burmana</tp:taxon-name-part></tp:taxon-name></italic>. The red dashed lines depict the political boundaries between Myanmar-Thailand, Cambodia-Thailand, and Malaysia-Thailand. Base map from: CC BY-SA 3.0, <ext-link xmlns:xlink="http://www.w3.org/1999/xlink" xlink:type="simple" ext-link-type="uri" xlink:href="https://commons.wikimedia.org/w/index.php?curid=166887">https://commons.wikimedia.org/w/index.php?curid=166887</ext-link>.</p></caption><graphic xmlns:xlink="http://www.w3.org/1999/xlink" xlink:href="zookeys-657-141-g001.jpg" position="float" orientation="portrait" xlink:type="simple" id="oo_123187.jpg"/></fig></tp:treatment-sec><ref-list><ref id="B16"><mixed-citation xmlns:xlink="http://www.w3.org/1999/xlink" xlink:type="simple">
          <person-group><name name-style="western"><surname>Taylor</surname><given-names>EH</given-names></name></person-group> (<year>1963</year>) <article-title>The lizards of Thailand.</article-title> <source>The University of Kansas Science Bulletin</source> <volume>44</volume>(<issue>14</issue>): <fpage>687</fpage>–<lpage>1077</lpage>.</mixed-citation></ref><ref id="B7"><mixed-citation xmlns:xlink="http://www.w3.org/1999/xlink" xlink:type="simple">
          <person-group><name name-style="western"><surname>Grismer</surname><given-names>LL</given-names></name><name name-style="western"><surname>Wood</surname><given-names>PL</given-names></name><name name-style="western"><surname>Aowphol</surname><given-names>A</given-names></name><name name-style="western"><surname>Cota</surname><given-names>M</given-names></name><name name-style="western"><surname>Murdoch</surname><given-names>ML</given-names></name><name name-style="western"><surname>Aguilar</surname><given-names>C</given-names></name><name name-style="western"><surname>Grismer</surname><given-names>MS</given-names></name></person-group> (<year>2016</year>) <article-title>Taxonomy, phylogeny, and distribution of <italic><tp:taxon-name><tp:taxon-name-part taxon-name-part-type="genus">Bronchocela</tp:taxon-name-part> <tp:taxon-name-part taxon-name-part-type="species">rayaensis</tp:taxon-name-part></tp:taxon-name></italic> (<tp:taxon-name><tp:taxon-name-part taxon-name-part-type="order">Squamata</tp:taxon-name-part></tp:taxon-name>: <tp:taxon-name><tp:taxon-name-part taxon-name-part-type="family">Agamidae</tp:taxon-name-part></tp:taxon-name>) on the Thai–Malay Peninsula.</article-title> <source>Zootaxa</source> <volume>4092</volume>(<issue>3</issue>): <fpage>414</fpage>–<lpage>420</lpage>. <ext-link xlink:type="simple" ext-link-type="doi" xlink:href="10.11646/zootaxa.4092.3.6">https://doi.org/10.11646/zootaxa.4092.3.6</ext-link></mixed-citation></ref></ref-list></tp:taxon-treatment>
